# Supplementary material for: Clinical presentation of Oropouche virus infection: A systematic review and meta-analysis
Source: PLoS Negl Trop Dis. 2025 Apr 2;19(4):e0012962. doi: 10.1371/journal.pntd.0012962 (PMC11981143; doi:10.1371/journal.pntd.0012962)
Supplement: S1 Data — (XLSX) [file pntd.0012962.s001.xlsx]

## Sheet: Data
	Study	No		N	Study design	Country/ region	Age, years mean±SD/mdeian(IQR)	Sex (man)	Specimen detection	Study period	Fever	Headache	Myalgia	Back pain	Nausea/Vomit	Odynophagia	Diarrhoea	Anorexia	Jaundice	Abdominal pain	Cough	Nasal congestion	Sore throat	Respiratory distress/Dyspnea	Retro-orbital pain	Red eyes	Photophobia	Arthralgia	Dizziness	Arthritis	Chills	Weakness/Fatigue	Skin Rash	Pruritus	Pallor	Bone pain	hemorrhagic phenomena (petechiae, epistaxis, and gingival bleeding)
12	Iquitos virus: A novel reassortant orthobunyavirus associated with human illness in peru	12	Aguilar et al. 2011（1）	16	Cohort	Peru 5	NA	NA	Viral culture; PCR	2003-2006	16(100.00)	15(93.75)	13(81.25)	NA	14(87.50)		2(12.50)	13(81.25)		7(43.75)	6(37.50)	3(18.75)	2(12.50)		11(68.75)			15(93.75)		NA	16(100.00)				7(43.75)	9(56.25)	1(6.25)
9	Emerging and reemerging arboviruses: A new threat in Eastern Peru	9	Alva-Urcia et al. 2017（2）	12	Cross-sectional	Peru	NA(range 5 to >45 years)	8	PCR	January-March 2016	12(100.00)	8 (66.67)	8 (66.67)	NA	3(25.00)	0(0.00)	1 (8.33)	4 (33.33)	1 (8.33)	0	0(0.00)			0(0.00)	4 (33.33)		1 (8.33)	7 (58.33)	1 (8.33)	NA	3 (25.00)		0(0.00)		2 (16.67)
15	Reemergence of Oropouche fever, northern Brazil	15	Azevedo et al. 2007（3）	93	Cohort	Brazil 8	NA(range 1 to >55 years)	35	HI; ELISA	2003-2004	93(100.00)	74(79.57)	28(30.11)	NA	NA										NA			64(68.82)		NA
11	Detection of Oropouche virus segment S in patients and inCulex quinquefasciatus in the state of Mato Grosso, Brazil	11	Cardoso et al. 2015（4）	5	Cohort	Brazil	NA(range 14 to 62 years)	1	RT-qPCR	October 2011-July 2012	5(100.00)	3(60.00)	4(80.00)	NA	1(20.00)										4(80.00)			1(20.00)		NA		3(60.00)		1(20.00)
4	Arbovirus outbreak in a rural region of the Brazilian Amazon	4	Carvalho et al. 2022（5）	39	Cohort	Brazil	NA	NA	Viral culture; ELISA	January-February 2018	38 (97.44)	30 (76.92)	25 (64.10)	NA	12 (30.77)		5 (12.82)	17 (43.59)		3 (7.69)			3 (7.69)		16 (41.03)			27 (69.23)	4 (10.26)	NA	4 (10.26)	3 (7.69)	11 (28.21)	4 (10.26)
2	Oropouche virus as an emerging cause of acute febrile illness in Colombia	2	Ciuoderis et al. 2022（6）	105	Cohort	Colombian	NA(range <18 to >18 years)	55	RT-qPCR	2019-2022	105(100.00)	94(89.52)	96(91.43)	NA	44(41.91)	29(27.62)	16(15.24)			33(31.43)					69(65.71)	28(26.67)		NA	34(32.38)	NA	83(79.05)	76(72.38)	13(12.38)				0(0.00)
10	Silent emergence of Mayaro and Oropouche viruses in humans in Central Brazil	10	da Costa et al. 2017（7）	6	Cohort	Brazil	29.5±7	NA	ELISA	2011–2013	6(100.00)	4 (66.67)	5 (83.33)	NA	2(33.33)		1 (16.67)		1 (16.76)	3 (50.00)				1 (16.67)	5 (83.33)			5 (83.33)	1 (16.67)	NA		5 (83.3)	3 (50.00)	2 (33.33)
5	Outbreak of Oropouche Virus in French Guiana	5	Gaillet et al. 2021（8）	23	Case series	French Guiana	NA(range <18 to >18 years)	14	PCR	August–September 2020	23(100.00)	21(91.30)	16(69.57)	NA	7(30.44)		6(26.09)	8(34.78)		4(17.39)					12(52.17)			3(13.04)		NA	5(21.74)	18(78.26)	3(13.04)
6	Oropouche infection a neglected arbovirus in patients with acute febrile illness from the Peruvian coast	6	Martins-Luna et al.2020（9）	131	Cohort	Peru	NA(range <5 to >5 years)	72	PCR	February-September 2016	131(100.00)	112 (85.50)	106 (80.92)	66 (50.38)	62 (47.33)	48 (36.64)		89 (67.94)		4 (3.05)				1 (0.76)	70 (53.44)			95 (72.52)		NA			25 (19.08)				1(0.76)
1	Outbreak of Oropouche virus in frontier regions in western Amazon	1	Moreira et al. 2024（10）	12	Cohort	Brazil	43±17.68	16	RT-qPCR	January 2022-March 2023	12 (100.00)	11 (91.67)	7 (58.33)	6 (50.00)	4(33.33)										3 (25.00)			2 (16.67)		1 (8.33)			0				0(0.00)
14	Oropouche fever outbreak, Manaus, Brazil, 2007-2008	14	Mourão et al. 2009（11）	128	Cohort	Brazil	29.5±14	51	ELISA	January 2007-November 2008	128(100.00)	93(72.66)	90(70.31)	NA	NA										NA			74(57.81)		NA			54(42.19)				20(15.63)
8	Human Orthobunyavirus Infections, Tefé, Amazonas, Brazil	8	Naveca et al. 2018（12）	9	Case series	Brazil	36.2(range 8 to 63 years)	7	PCR	April-June 2015	9(100.00)	9(100.00)	2(22.22)	NA	NA										1(11.11)			2(22.22)		NA
7	First outbreak of Oropouche Fever reported in a non-endemic western region of the Peruvian Amazon: Molecular diagnosis and clinical characteristics	7	Silva-Caso et al. 2019（13）	46	Cohort	Peru	22.3±15.6	25	PCR	January-July 2016	46 (100.00)	40 (86.96)	35 (76.09)	16 (34.78)	22 (47.83)	16 (34.78)		23 (50.0)		4 (8.70)					28 (60.87)			30 (65.22)		NA			15 (32.61)
13	Oropouche fever epidemic in Northern Brazil: epidemiology and molecular characterization of isolates	13	Vasconcelos et al. 2009（14）	113	Cohort	Brazil	NA(range 0 to >55 years)	49	HI; ELISA; Viral culture; PCR	May-June 2006	113(100.00)	112(99.12)	53(46.90)	NA	41(36.28)					7(6.20)					NA		43(38.05)	24(21.24)	45(39.82)	NA	67(59.29)		4(3.54)
3	Etiologies of Acute Undifferentiated Febrile Illnesses in and near Iquitos from 1993 to 1999 in the Amazon River Basin of Peru	3	Watts et al. 2022（15）	68	Cohort	Peru	31(range 1 to >44 years)	44	Viral culture; ELISA	1993-1999	66(97.06)	63(92.64)	NA	59(86.77)	35(51.47)		18(26.47)				16(23.53)	10(14.71)	18(26.47)		46(67.65)			56(82.35)		NA	61(89.71)		10(14.71)
	Reference:
	1	Aguilar PV, Barrett AD, Saeed MF, Watts DM, Russell K, Guevara C, et al. Iquitos virus: A novel reassortant orthobunyavirus associated with human illness in peru. PLoS Neglected Tropical Diseases. 2011;5(9).
	2	Alva-Urcia C, Aguilar-Luis MA, Palomares-Reyes C, Silva-Caso W, Suarez-Ognio L, Weilg P, et al. Emerging and reemerging arboviruses: A new threat in Eastern Peru. PLoS ONE. 2017;12(11).
	3	Azevedo RS, Nunes MR, Chiang JO, Bensabath G, Vasconcelos HB, Pinto AY, et al. Reemergence of Oropouche fever, northern Brazil. Emerging infectious diseases. 2007;13(6):912-5.
	4	Cardoso BF, Serra OP, Heinen LB, Zuchi N, Souza VC, Naveca FG, et al. Detection of Oropouche virus segment S in patients and inCulex quinquefasciatus in the state of Mato Grosso, Brazil. Memorias do Instituto Oswaldo Cruz. 2015;110(6):745-54.
	5	Carvalho VL, Azevedo RSS, Carvalho VL, Azevedo RS, Henriques DF, Cruz ACR, et al. Arbovirus outbreak in a rural region of the Brazilian Amazon. Journal of clinical virology : the official publication of the Pan American Society for Clinical Virology. 2022;150:105155.
	6	Ciuoderis KA, Berg MG, Perez LJ, Hadji A, Perez-Restrepo LS, Aristizabal LC, et al. Oropouche virus as an emerging cause of acute febrile illness in Colombia. Emerging microbes & infections. 2022;11(1):2645-57.
	7	da Costa VG, de Rezende Féres VC, Saivish MV, de Lima Gimaque JB, Moreli ML. Silent emergence of Mayaro and Oropouche viruses in humans in Central Brazil. International Journal of Infectious Diseases. 2017;62:84-5.
	8	Gaillet M, Pichard C, Restrepo J, Lavergne A, Perez L, Enfissi A, et al. Outbreak of Oropouche Virus in French Guiana. Emerging infectious diseases. 2021;27(10):2711-4.
	9	Martins-Luna J, Del Valle-Mendoza J, Silva-Caso W, Sandoval I, Del Valle LJ, Palomares-Reyes C, et al. Oropouche infection a neglected arbovirus in patients with acute febrile illness from the Peruvian coast. BMC research notes. 2020;13(1):67.
	10	Moreira HM, Sgorlon G, Queiroz JAS, Roca TP, Ribeiro J, Teixeira KS, et al. Outbreak of Oropouche virus in frontier regions in western Amazon. Microbiol Spectr. 2024;12(3):e0162923.
	11	Mourão MPG, Bastos MS, Gimaque JBL, Mota BR, Souza GS, Grimmer GHN, et al. Oropouche fever outbreak, Manaus, Brazil, 2007-2008. Emerging infectious diseases. 2009;15(12):2063-4.
	12	Naveca FG, Nascimento VA, Souza VC, de Figueiredo RMP. Human Orthobunyavirus Infections, Tefé, Amazonas, Brazil. PLoS currents. 2018;10.
	13	Silva-Caso W, Aguilar-Luis MA, Palomares-Reyes C, Mazulis F, Weilg C, del Valle LJ, et al. First outbreak of Oropouche Fever reported in a non-endemic western region of the Peruvian Amazon: Molecular diagnosis and clinical characteristics. International Journal of Infectious Diseases. 2019;83:139-44.
	14	Vasconcelos HB, Azevedo RS, Casseb SM, Nunes-Neto JP, Chiang JO, Cantuária PC, et al. Oropouche fever epidemic in Northern Brazil: epidemiology and molecular characterization of isolates. Journal of clinical virology : the official publication of the Pan American Society for Clinical Virology. 2009;44(2):129-33.
	15	Watts DM, Russell KL, Wooster MT, Sharp TW, Morrison AC, Kochel TJ, et al. Etiologies of Acute Undifferentiated Febrile Illnesses in and near Iquitos from 1993 to 1999 in the Amazon River Basin of Peru. Am J Trop Med Hyg. 2022;107(5):1114-28.

## Sheet: Sheet1
Nausea	Vomit
4	0
3	0
1	1
1	0
10	4
